# Supplementary material for: Impact of Pyrethroid Resistance on the Intrinsic Insecticidal Activities of Geraniol Against the Yellow Fever Mosquito, Aedes aegypti
Source: Insects. 2026 Apr 2;17(4):385. doi: 10.3390/insects17040385 (PMC13115756; doi:10.3390/insects17040385)
Supplement: Supplementary file 1 [file insects-17-00385-s001.zip]

Archive with 1 entries (1 files):
- insects-4190980-supplementary.pdf
